# Supplementary material for: The contribution of neutrophils to bacteriophage clearance and pharmacokinetics in vivo
Source: JCI Insight. 2024 Oct 22;9(20):e181309. doi: 10.1172/jci.insight.181309 (PMC11530120; doi:10.1172/jci.insight.181309)
Supplement: Supporting data values [file jciinsight-9-181309-s243.xlsx]

## Sheet: Figure 2 
Immunocompetent BALB/c mice plaque assay
	Sample Type: PBS spiked sample																	Sample Type: Blood spiked sample																	Sample Type: Spleen spiked sample
	Nominal Phage Titer		Test Plate	Dilution									Measured Phage Titer	Mean phage titer (PFU/mL)	Log mean phage titer (PFU/mL)	Accuracy (%)		Nominal Phage Titer	Blood Volume (mL)	Test Plate	Dilution									Measured Phage Titer	Mean phage titer (PFU/mL Blood)	Log (PFU/mL Blood)	Accuracy (%)		Nominal Phage Titer	Spleen Weight (g)	Test Plate	Dilution									Measured Phage Titer	Mean phage titer (PFU/Spleen)	Log (PFU/Spleen)
				0	101	102	103	104	105	106	107	108									0	101	102	103	104	105	106	107	108									0	101	102	103	104	105	106	107	108
	Blank		1	0	0	0	0	0	0	0	0	0	<2.00E+02	N/A	N/A	--		Blank	0.52	1	0	0	0	0	0	0	0	0	0	<2.00E+02	N/A	N/A	--		Blank	0.079	1	0	0	0	0	0	0	0	0	0	<2.00E+02	N/A	N/A
			2	0	0	0	0	0	0	0	0	0	<2.00E+02							2	0	0	0	0	0	0	0	0	0	<2.00E+02							2	0	0	0	0	0	0	0	0	0	<2.00E+02
	1 x 102		1	0	0	0	0	0	0	0	0	0	<2.00E+02	200	2.3	115		1 x 102	0.58	1	0	0	0	0	0	0	0	0	0	<2.00E+02	N/A	N/A	--		1 x 102	0.078	1	2	0	0	0	0	0	0	0	0	400	300	2.3
			2	1	0	0	0	0	0	0	0	0	200							2	0	0	0	0	0	0	0	0	0	<2.00E+02							2	0	0	0	0	0	0	0	0	0	<2.00E+02
	1 x 103		1	3	1	0	0	0	0	0	0	0	600	500	2.7	90		1 x 103	0.54	1	5	0	0	0	0	0	0	0	0	1000	900	2.95	109		1 x 103	0.075	1	5	2	1	0	0	0	0	0	0	1000	1200	3.08
			2	2	0	0	0	0	0	0	0	0	400							2	4	0	0	0	0	0	0	0	0	800							2	7	0	0	0	0	0	0	0	0	1400
	1 x 104		1	>50	6	2	0	0	0	0	0	0	12000	13000	4.11	102.75		1 x 104	0.58	1	>50	6	2	0	0	0	0	0	0	12000	12000	4.08	99		1 x 104	0.078	1	>50	6	0	0	0	0	0	0	0	12000	13000	4.11
			2	>50	7	3	0	0	0	0	0	0	14000							2	>50	6	0	0	0	0	0	0	0	12000							2	>50	7	1	0	0	0	0	0	0	14000
	1 x 105		1	>50	>50	6	0	0	0	0	0	0	120000	110000	5.04	100.8		1 x 105	0.55	1	>50	>50	7	1	0	0	0	0	0	140000	120000	5.08	101		1 x 105	0.087	1	>50	>50	11	0	0	0	0	0	0	220000	170000	5.23
			2	>50	>50	5	0	0	0	0	0	0	100000							2	>50	>50	5	1	0	0	0	0	0	100000							2	>50	>50	6	1	0	0	0	0	0	120000
	1 x 106		1	>50	>50	>50	7	1	0	0	0	0	1400000	1200000	6.08	101.333		1 x 106	0.58	1	>50	>50	>50	5	1	0	0	0	0	1000000	1200000	6.08	100		1 x 106	0.074	1	>50	>50	>50	13	0	0	0	0	0	2600000	2600000	6.41
			2	>50	>50	>50	5	1	1	0	0	0	1000000							2	>50	>50	>50	7	0	0	0	0	0	1400000							2	>50	>50	>50	13	2	1	0	0	0	2600000
	1 x 107		1	>50	>50	>50	>50	4	0	0	0	0	8000000	7000000	6.85	97.8571		1 x 107	0.59	1	>50	>50	>50	>50	3	1	0	0	0	6000000	8000000	6.9	101		1 x 107	0.079	1	>50	>50	>50	>50	9	1	0	0	0	18000000	20000000	7.3
			2	>50	>50	>50	>50	3	1	0	0	0	6000000							2	>50	>50	>50	>50	5	1	0	0	0	10000000							2	>50	>50	>50	>50	11	2	0	0	0	22000000
	1 x 108		1	>50	>50	>50	>50	>50	4	2	0	0	80000000	100000000	8	100		1 x 108	0.55	1	>50	>50	>50	>50	>50	3	1	0	0	60000000	100000000	8	100		1 x 108	0.068	1	>50	>50	>50	>50	>50	12	7	0	0	240000000	250000000	8.4
			2	>50	>50	>50	>50	>50	6	2	0	0	120000000							2	>50	>50	>50	>50	>50	7	3	0	0	140000000							2	>50	>50	>50	>50	>50	13	4	1	1	260000000
Immunocompetent BALB/c mice qPCR
	Sample Type: PBS spiked sample						Sample Type: Blood spiked sample									Sample Type: Spleen spiked sample
	Nominal Phage titer	Primer: MCP_set 2					Nominal Phage titer (PFU/mL)	Primer: MCP_set 2								Nominal Phage titer (PFU/Spleen)	Primer: MCP_set 2
		Test Well	Ct value	Tm (°C)	Mean Ct value			Test Well	Ct value	Tm (°C)	Mean Ct value	Measured phage titer (PFU/mL)	Log measured phage titer (PFU/mL)	Accuracy (%)			Test Well	Ct value	Tm (°C)	Mean Ct value	Measured phage titer (PFU/Spleen)	Log measured phage titer (PFU/Spleen)	Accuracy (%)
	Blank	1a	Undetermined	92.6677	N/A		Blank	1a	Undetermined	92.6677	N/A	N/A	N/A	N/A		Blank	1a	Undetermined	91.6677	N/A	N/A	N/A	N/A
		2a	Undetermined	92.7656				2a	Undetermined	92.7656							2a	Undetermined	92.2356
		3a	Undetermined	92.6677				3a	Undetermined	92.6677							3a	Undetermined	92.6677
	1 x 102	1a	Undetermined	61.0301	N/A		1 x 102	1a	Undetermined	61.0301	N/A	N/A	N/A	N/A		1 x 102	1a	Undetermined	92.0301	N/A	N/A	N/A	N/A
		2a	Undetermined	93.0595				2a	Undetermined	93.0595							2a	Undetermined	92.0595
		3a	Undetermined	93.0595				3a	Undetermined	93.0595							3a	Undetermined	92.0129
	1 x 103	1	34.086	81.5015	33.6473		1.85 x 103	1	32.293	81.5015	32.0933	2518.73	3.40118	104		1 x 103	1	32.047	81.5015	32.0637	2567.3	3.40948	114
		2	34.262	81.5994				2	31.389	81.4035							2	32.142	81.3056
		3	32.594	81.5015				3	32.598	81.4035							3	32.002	81.5015
	1 x 104	1	29.695	81.5994	29.7487		1.72 x 104	1	28.622	81.5994	28.7153	22164.3	4.34565	103		1 x 104	1	29.818	81.5015	29.866	10566.6	4.02393	101
		2	29.601	81.5994				2	28.699	81.5015							2	29.814	81.5015
		3	29.95	81.5994				3	28.825	81.5994							3	29.966	81.5015
	1 x 105	1	26.556	81.6974	26.592		1.82 x 105	1	25.465	81.5015	25.4247	184378	5.26571	100		1 x 105	1	27.152	81.5015	27.1587	60379.7	4.78089	96
		2	26.521	81.5994				2	25.497	81.5994							2	27.147	81.5994
		3	26.699	81.4035				3	25.312	81.5994							3	27.177	81.5994
	1 x 106	1	22.483	81.5994	22.5903		1.72 x 106	1	21.82	81.3056	21.791	1.91278e+06	6.28166	101		1 x 106	1	23.71	81.5015	23.6503	577835	5.7618	96
		2	22.603	81.5994				2	21.876	81.5015							2	23.662	81.5015
		3	22.685	81.5015				3	21.677	81.5994							3	23.579	81.5015
	1 x 107	1	19.185	81.5015	19.198		1.69 x 107	1	18.517	81.5015	18.5977	1.49453e+07	7.1745	99		1 x 107	1	20.18	81.4035	20.0973	5.69122e+06	6.75521	97
		2	19.227	81.5015				2	18.61	81.5994							2	20.078	81.5015
		3	19.182	81.5015				3	18.666	81.4035							3	20.034	81.5015
	1 x 108	1	15.745	81.3056	15.742		1.82 x 108	1	16.778	81.5015	16.8447	4.61992e+07	7.66463	93		1 x 108	1	16.589	81.5994	16.6283	5.31032e+07	7.72512	97
		2	15.808	81.3056				2	16.864	81.5994							2	16.662	81.5015
		3	15.673	81.4035				3	16.892	81.5994							3	16.634	81.5015
	a: Either Tm (81.0 ± 1) or Ct value (> cutoff: 35) is out of criteria.						a: Either Tm (81.0 ± 1) or Ct value (> cutoff: 35) is out of criteria.									a: Either Tm (81.0 ± 1) or Ct value (> cutoff: 35) is out of criteria.
	b: Either Tm (85.0 ± 1) or Ct value (> cutoff: 35) is out of criteria.
Neutropenic ICR mice - plaque assay
	Sample Type: PBS spiked sample																	Sample Type: Blood spiked sample																	Sample Type: Spleen spiked sample
	Nominal Phage Titer		Test Plate	Dilution									Measured Phage Titer	Mean phage titer	Log mean phage titer	Accuracy (%)		Nominal Phage Titer	Blood Volume (mL)	Test Plate	Dilution									Measured Phage Titer	Mean phage titer (PFU/mL Blood)	Log (PFU/mL Blood)	Accuracy (%)		Nominal Phage Titer	Spleen Weight (g)	Test Plate	Dilution									Measured Phage Titer	Mean phage titer (PFU/Spleen)	Log (PFU/Spleen)
				0	101	102	103	104	105	106	107	108									0	101	102	103	104	105	106	107	108									0	101	102	103	104	105	106	107	108
	Blank		1	0	0	0	0	0	0	0	0	0	<2.00E+02	N/A	N/A	--		Blank	0.75	1	0	0	0	0	0	0	0	0	0	<2.00E+02	N/A	N/A	--		Blank	0.04	1	0	0	0	0	0	0	0	0	0	<2.00E+02	N/A	N/A
			2	0	0	0	0	0	0	0	0	0	<2.00E+02							2	0	0	0	0	0	0	0	0	0	<2.00E+02							2	0	0	0	0	0	0	0	0	0	<2.00E+02
	1 x 102		1	0	0	0	0	0	0	0	0	0	<2.00E+02	<2.00E+02	<2.30	--		1 x 102	0.75	1	0	0	0	0	0	0	0	0	0	<2.00E+02	300	2.48	108		1 x 102	0.045	1	0	0	0	0	0	0	0	0	0	<2.00E+02	200	2.3
			2	0	0	0	0	0	0	0	0	0	<2.00E+02							2	2	0	0	0	0	0	0	0	0	400							2	1	0	0	0	0	0	0	0	0	200
	1 x 103		1	2	0	0	0	0	0	0	0	0	400	400	2.6	86.6667		1 x 103	0.82	1	4	0	0	0	0	0	0	0	0	800	700	2.85	110		1 x 103	0.049	1	3	0	0	0	0	0	0	0	0	600	800	2.9
			2	2	0	0	0	0	0	0	0	0	400							2	3	0	0	0	0	0	0	0	0	600							2	5	1	0	0	0	0	0	0	0	1000
	1 x 104		1	27	3	1	0	0	0	0	0	0	5400	4400	3.64	91		1 x 104	0.82	1	19	2	0	0	0	0	0	0	0	3800	3800	3.58	98		1 x 104	0.048	1	28	4	0	0	0	0	0	0	0	5600	5800	3.76
			2	17	4	0	0	0	0	0	0	0	3400							2	19	2	0	0	0	0	0	0	0	3800							2	30	1	0	0	0	0	0	0	0	6000
	1 x 105		1	>50	16	3	0	0	0	0	0	0	32000	36000	4.56	91.2		1 x 105	0.85	1	>50	>50	6	2	0	0	0	0	0	120000	110000	5.04	111		1 x 105	0.041	1	>50	25	0	0	0	0	0	0	0	50000	61000	4.79
			2	>50	20	2	0	0	0	0	0	0	40000							2	>50	>50	5	0	0	0	0	0	0	100000							2	>50	36	1	0	0	0	0	0	0	72000
	1 x 106		1	>50	>50	15	0	0	0	0	0	0	300000	250000	5.4	90		1 x 106	0.9	1	>50	>50	30	5	1	0	0	0	0	600000	530000	5.72	106		1 x 106	0.056	1	>50	>50	22	4	0	0	0	0	0	440000	540000	5.73
			2	>50	>50	10	0	0	0	0	0	0	200000							2	>50	>50	23	3	0	0	0	0	0	460000							2	>50	>50	32	2	1	0	0	0	0	640000
	1 x 107		1	>50	>50	>50	16	3	0	0	0	0	3200000	3200000	6.51	93		1 x 107	0.78	1	>50	>50	>50	30	2	1	0	0	0	6000000	6900000	6.84	105		1 x 107	0.047	1	>50	>50	>50	40	2	0	0	0	0	8000000	7000000	6.85
			2	>50	>50	>50	16	1	0	0	0	0	3200000							2	>50	>50	>50	39	4	0	0	0	0	7800000							2	>50	>50	>50	30	5	1	0	0	0	6000000
	1 x 108		1	>50	>50	>50	>50	19	4	1	0	0	38000000	42000000	7.62	95.25		1 x 108	0.6	1	>50	>50	>50	>50	30	5	3	0	0	60000000	70000000	7.85	103		1 x 108	0.036	1	>50	>50	>50	>50	22	1	1	0	0	44000000	48000000	7.68
			2	>50	>50	>50	>50	23	2	0	0	0	46000000							2	>50	>50	>50	>50	>50	4	0	0	0	80000000							2	>50	>50	>50	>50	26	9	1	0	0	52000000
	HHSN272201700020I - 75N93021F00001 (A-57)
Neutropenic ICR mice - qPCR
	Sample Type: PBS spiked sample						Sample Type: Blood spiked sample									Sample Type: Spleen spiked sample
	Nominal Phage titer (PFU/mL)	Primer: MCP_set 2					Nominal Phage titer (PFU/mL)	Primer: MCP_set 2								Nominal Phage titer (PFU/Spleen)	Primer: MCP_set 2
		Test Well	Ct value	Tm (°C)	Mean Ct value			Test Well	Ct value	Tm (°C)	Mean Ct value	Measured phage titer (PFU/mL)	Log measured phage titer (PFU/mL)	Accuracy (%)			Test Well	Ct value	Tm (°C)	Mean Ct value	Measured phage titer (PFU/Spleen)	Log measured phage titer (PFU/Spleen)	Accuracy (%)
	Blank	1a	Undetermined	92.083	N/A		Blank	1a	Undetermined	85.618	N/A	N/A	N/A	N/A		Blank	1a	Undetermined	92.5728	N/A	N/A	N/A	N/A
		2a	Undetermined	61.0315				2a	Undetermined	85.8139							2a	Undetermined	86.4017
		3a	Undetermined	61.1294				3a	Undetermined	85.8139							3a	Undetermined	61.1294
	1 x 102	1a	35.489	81.6019	N/A		1 x 102	1a	36.217	81.6999	N/A	N/A	N/A	N/A		1 x 102	1a	Undetermined	61.1294	N/A	N/A	N/A	N/A
		2a	Undetermined	60.8356				2a	Undetermined	81.504							2a	36.433	81.6999
		3a	35.445	81.504				3a	35.529	81.504							3a	35.393	81.406
	1 x 103	1	32.11	81.406	32.3327		1.22 x 103	1	32.612	81.6019	32.773	986.621	2.99415	100		1 x 103	1	34.234	81.6999	34.1977	378.269	2.5778	86
		2	32.541	81.6019				2	33.595	81.6019							2	34.2	79.0551
		3	32.347	81.6999				3	32.112	81.6999							3	34.159	81.7978
	1 x 104	1	29.788	81.7978	29.9957		1.22 x 104	1	29.548	81.6019	29.3903	9627.72	3.98352	100		1 x 104	1	31.476	81.6999	31.4463	2410.89	3.38218	85
		2	29.983	81.7978				2	29.251	81.6999							2	31.182	81.504
		3	30.216	81.6999				3	29.372	81.6999							3	31.681	81.6999
	1 x 105	1	25.543	81.7978	25.5403		1.18 x 105	1	25.751	81.6999	25.7627	110804	5.04456	101		1 x 105	1	28.181	81.6999	28.189	21621.9	4.33489	87
		2	25.521	81.7978				2	25.762	81.7978							2	28.134	81.504
		3	25.557	81.7978				3	25.775	81.6999							3	28.252	81.6999
	1 x 106	1	22.588	81.6999	22.5127		1.11 x 106	1	22.51	81.6999	22.5163	986399	5.99405	100		1 x 106	1	24.686	81.6999	24.6767	230246	5.36219	89
		2	22.342	81.6999				2	22.582	81.6999							2	24.677	81.6999
		3	22.608	81.6999				3	22.457	81.6999							3	24.667	81.6999
	1 x 107	1	19.572	81.6019	19.6437		1.28 x 107	1	18.835	81.6019	18.8197	1.18923e+07	7.07527	101		1 x 107	1	21.143	81.6999	21.1323	2.50524e+06	6.39885	91
		2	19.687	81.504				2	18.845	81.6019							2	21.098	81.6999
		3	19.672	81.6019				3	18.779	81.6999							3	21.156	81.6999
	1 x 108	1	15.166	81.6019	15.2223		1.67 x 108	1	15.073	81.6019	15.0607	1.49524e+08	8.17471	102		1 x 108	1	18.416	81.6999	18.4177	1.55899e+07	7.19284	90
		2	15.275	81.308				2	15.021	81.504							2	18.427	81.6999
		3	15.226	81.504				3	15.088	81.6019							3	18.41	81.6999
	a: Either Tm (81.0 ± 1) or Ct value (> cutoff: 35) is out of criteria.						a: Either Tm (81.0 ± 1) or Ct value (> cutoff: 35) is out of criteria.									a: Either Tm (81.0 ± 1) or Ct value (> cutoff: 35) is out of criteria.
	b: Either Tm (85.0 ± 1) or Ct value (> cutoff: 35) is out of criteria.
[truncated: 1 more columns]

## Sheet: Figure 4
				linear data												transformed data
				time h	qPCR (MCP_2 set)					spot assay						time h	qPCR (MCP_2 set)					spot assay
	Wildtype BALB/cMice; Blood			0.25	2380000	2260000	790000	753000	244000	400000	490000	1800000	590000	2200000		0.25	6.37658	6.35411	5.89763	5.87679	5.38739	5.60206	5.6902	6.25527	5.77085	6.34242
				1	171000	200000	72300	82900	114000	240000	200000	230000	200000	80000		1	5.233	5.30103	4.85914	4.91855	5.0569	5.38021	5.30103	5.36173	5.30103	4.90309
				2	29900	44600	32000	58600	59600	29000	120000	35000	130000	190000		2	4.47567	4.64933	4.50515	4.7679	4.77525	4.4624	5.07918	4.54407	5.11394	5.27875
				4	26800	74000	66500	59900	49800	120000	70000	74000	68000	60000		4	4.42813	4.86923	4.82282	4.77743	4.69723	5.07918	4.8451	4.86923	4.83251	4.77815
				8	24900	34700	16800	26800	20300	19000	36000	9000	21000	18000		8	4.3962	4.54033	4.22531	4.42813	4.3075	4.27875	4.5563	3.95424	4.32222	4.25527
				12	90500	61600	56600	67000	1250	2500	4000	12000	10000	2800		12	4.95665	4.78958	4.75282	4.82607	3.09691	3.39794	3.60206	4.07918	4	3.44716
				24	64300	17700	31600	9640	6870	600	2100	400	300	300		24	4.80821	4.24797	4.49969	3.98408	3.83696	2.77815	3.32222	2.60206	2.47712	2.47712
	Wildtype BALB/cMice; Spleen			0.25	376000000	198000000	197000000	119000000	244000000	942000000	467000000	268000000	167000000	553000000		0.25	8.57519	8.29667	8.29447	8.07555	8.38739	8.97405	8.66932	8.42813	8.22272	8.74273
				1	93100000	68600000	91200000	127000000	122000000	170000000	193000000	226000000	326000000	500000000		1	7.96895	7.83632	7.95999	8.1038	8.08636	8.23045	8.28556	8.35411	8.51322	8.69897
				2	52900000	64400000	100000000	65800000	105000000	140000000	178000000	220000000	200000000	128000000		2	7.72346	7.80889	8	7.81823	8.02119	8.14613	8.25042	8.34242	8.30103	8.10721
				4	127000000	106000000	193000000	125000000	90600000	314000000	291000000	456000000	386000000	198000000		4	8.1038	8.02531	8.28556	8.09691	7.95713	8.49693	8.46389	8.65896	8.58659	8.29667
				8	63700000	615000000	61600000	449000000	144000000	72500000	258000000	65900000	170000000	132000000		8	7.80414	8.78888	7.78958	8.65225	8.15836	7.86034	8.41162	7.81889	8.23045	8.12057
				12	39100000	32300000	90000000	268000000	306000000	140000000	207000000	261000000	275000000	184000000		12	7.59218	7.5092	7.95424	8.42813	8.48572	8.14613	8.31597	8.41664	8.43933	8.26482
				24	109000000	82700000	98000000	90300000	13000000	178000000	73200000	13800000	29300000	28800000		24	8.03743	7.91751	7.99123	7.95569	7.11394	8.25042	7.86451	7.13988	7.46687	7.45939
	Neutropenic ICR mice; blood			0.25	3620000	759000	8070000	5960000	123000	56000000	530000	33000000	20000000	38000		0.25	6.55871	5.88024	6.90687	6.77525	5.08991	7.74819	5.72428	7.51851	7.30103	4.57978
				1	22500000	134000	78500	41800000	47800	62000000	66000	61000	78000000	33000		1	7.35218	5.1271	4.89487	7.62118	4.67943	7.79239	4.81954	4.78533	7.89209	4.51851
				2	23600	47500	49000	24400000	20000	42000	33000	49000	250000000	24000		2	4.37291	4.67669	4.6902	7.38739	4.30103	4.62325	4.51851	4.6902	8.39794	4.38021
				4	15200	19200	8860	18500	930000	13000	33000	23000	13000	4200000		4	4.18184	4.2833	3.94743	4.26717	5.96848	4.11394	4.51851	4.36173	4.11394	6.62325
				8	8430	8340	4760	7600	6310	16000	2600	12000	4900	1800		8	3.92583	3.92117	3.67761	3.88081	3.80003	4.20412	3.41497	4.07918	3.6902	3.25527
				12	5600	4320	4200	2230	5260	1400	300	3600	1000	1000		12	3.74819	3.63548	3.62325	3.3483	3.72099	3.14613	2.47712	3.5563	3	3
				24	1630	3340	1640	4510	1160	200	200	200	600	200		24	3.21219	3.52375	3.21484	3.65418	3.06446	2.30103	2.30103	2.30103	2.77815	2.30103
	Neutropenic ICR mice; spleen			0.25	289000000	212000000	325000000	371000000	116000000	380000000	170000000	659000000	339000000	86400000		0.25	8.4609	8.32634	8.51188	8.56937	8.06446	8.57978	8.23045	8.81889	8.5302	7.93651
				1	258000000	235000000	213000000	105000000	178000000	250000000	121000000	408000000	113000000	73600000		1	8.41162	8.37107	8.32838	8.02119	8.25042	8.39794	8.08279	8.61066	8.05308	7.86688
				2	89600000	69800000	58500000	117000000	57200000	48700000	65500000	57400000	73200000	87700000		2	7.95231	7.84386	7.76716	8.06819	7.7574	7.68753	7.81624	7.75891	7.86451	7.943
				4	51900000	117000000	51300000	67200000	116000000	52100000	94500000	52900000	59600000	65400000		4	7.71517	8.06819	7.71012	7.82737	8.06446	7.71684	7.97543	7.72346	7.77525	7.81558
				8	126000000	94400000	85000000	89900000	81500000	38200000	48300000	27000000	51200000	34500000		8	8.10037	7.97497	7.92942	7.95376	7.91116	7.58206	7.68395	7.43136	7.70927	7.53782
				12	91400000	63400000	94300000	44900000	62500000	30000000	41900000	61500000	21400000	27400000		12	7.96095	7.80209	7.97451	7.65225	7.79588	7.47712	7.62221	7.78888	7.33041	7.43775
				24	15000000	15300000	26400000	51300000	30600000	4030000	3540000	9700000	3620000	5670000		24	7.17609	7.18469	7.4216	7.71012	7.48572	6.60531	6.549	6.98677	6.55871	6.75358

## Sheet: table 1 blood data
	Pharmacokinetics parameter
	BALB/c, qPCR analysis, PFU/mL blood
	Primer: MCP_set 2
	Time (h)	Mouse#1	Mouse#2	Mouse#3	Mouse#4	Mouse#5	Mean	SEM	Geomean (pfu/ml)	ln [geomean]	AUC t2- t1	geomean*time	AUMC
	0	0	0	0	0	0	0	0	0	0	0	0	0
	0.25	2380000	2260000	790000	753000	244000	1285400	433669	951699	13.766	118962	237925	29740.6
	1	171000	200000	72300	82900	114000	128040	24865.1	118502	11.6827	401325	118502	133660
	2	29900	44600	32000	58600	59600	44940	6305.84	43118.1	10.6717	80809.9	86236.3	102369
	4	26800	74000	66500	59900	49800	55400	8181.5	52356.3	10.8658	95474.4	209425	295661
	8	24900	34700	16800	26800	20300	24700	3051.39	23960.4	10.0842	152633	191683	802216
	12	90500	61600	56600	67000	1250	55390	14728.7	30507.5	10.3257	108936	366090	1.11555e+06
	24	64300	17700	31600	9640	6870	26022	10489.9	18853	9.84443	296163	452473	4.91137e+06
	AUC0-12h	849205
	AUC12-24h	405099
	AUC0-24h	1.2543e+06
	AUClast--inf	906395
	AUC0-inf	2.1607e+06
	% extrapolated	0.722628
	AUMC	7.27208e+07
	Vss	155765
	kel	0.0208	Manually enter slope from figure "Calculate kel" equation
	t1/2	33.3173
	r2 of slope	0.517	Manually enter R2 from Fig "calcualte kel'
	BALB/c, plaque assay, PFU/ml blood
	Time (h)	Mouse#1	Mouse#2	Mouse#3	Mouse#4	Mouse#5	Mean	SEM	Geomean (pfu/ml)	ln [geomean]	AUC t2- t1	geomean*time	AUMC
	0	0	0	0		0	0	0	0	0	0	0	0
	0.25	400000	490000	1800000	590000	2200000	1096000	375641	855383	13.6593	106923	213846	26730.7
	1	240000	200000	230000	200000	80000	190000	28635.6	177590	12.0872	387365	177590	146788
	2	29000	120000	35000	130000	190000	100800	30547.3	78644.6	11.2727	128117	157289	167439
	4	120000	70000	74000	68000	60000	78400	10647.1	76003.6	11.2385	154648	304014	461304
	8	19000	36000	9000	21000	18000	20600	4365.78	18765.4	9.83977	189538	150123	908275
	12	2500	4000	12000	10000	2800	6260	1976.77	5073.03	8.53169	47676.9	60876.4	421999
	24	600	2100	400	300	300	740	344.384	538.685	6.28913	33670.3	12928.4	442829
	AUC0-12h	966591
	AUC12-24h	81347.2
	AUC0-24h	1.04794e+06
	AUClast--inf	2519.57
	AUC0-inf	1.05046e+06
	% extrapolated	0.00240431
	AUMC	2.64762e+06
	Vss	23993.8
	kel	0.2138	Manually enter slope from figure "Calculate kel" equation
	t1/2	3.24135
	r2 of slope	0.9831	Manually enter R2 from Fig "calcualte kel'
	ICR, qPCR analysis, PFU/mL blood
	Primer: MCP_set 2
	Time (h)	Mouse#1	Mouse#2	Mouse#3	Mouse#4	Mouse#5	Mean	SEM	Geomean (pfu/ml)	ln [geomean]	AUC t2- t1	geomean*time	AUMC
	0	0	0	0		0	0		0	0	0	0	0
	0.25	3620000	759000	8070000	5960000	123000	3706400	1.51088e+06	1.74661e+06	14.3732	218326	436652	54581.5
	1	22500000	134000	78500	41800000	47800	12912060	8.42588e+06	860899	13.6657	977815	860899	486581
	2	23600	47500	49000	24400000	20000	4908020	4.873e+06	121799	11.7101	491349	243598	552249
	4	15200	19200	8860	18500	930000	198352	182921	33856.9	10.4299	155656	135427	379026
	8	8430	8340	4760	7600	6310	7088	694.819	6935.67	8.84443	81585.1	55485.4	381826
	12	5600	4320	4200	2230	5260	4322	587.558	4123.28	8.3244	22117.9	49479.3	209929
	24	1630	3340	1640	4510	1160	2456	633.566	2157.16	7.67655	37682.6	51771.9	607507
	AUC0-12h	1.92473e+06
	AUC12-24h	59800.5
	AUC0-24h	1.98453e+06
	AUClast--inf	31445.5
	AUC0-inf	2.01598e+06
	% extrapolated	0.0158453
	AUMC	3.88478e+06
	Vss	9558.63
	kel	0.0686	Manually enter slope from figure "Calculate kel" equation
	t1/2	10.102
	r2 of slope	0.9533	Manually enter R2 from Fig "calcualte kel'
	ICR, plaque analysis, PFU/mL blood
	Time (h)	Mouse#1	Mouse#2	Mouse#3	Mouse#4	Mouse#5	Mean	SEM	Geomean (pfu/ml)	ln [geomean]	AUC t2- t1	geomean*time	AUMC
	0	0	0	0	0	0	0		0	0	0	0	0
	0.25	56000000	530000	33000000	20000000	38000	21913600	1.05457e+07	3.75282e+06	15.138	469103	938206	117276
	1	62000000	66000	61000	78000000	33000	28032000	1.73191e+07	915324	13.727	1.75056e+06	915324	695074
	2	42000	33000	49000	250000000	24000	50029600	4.99926e+07	209905	12.2544	562614	419809	667567
	4	13000	33000	23000	13000	4200000	856400	835908	55753.9	10.9287	265659	223016	642825
	8	16000	2600	12000	4900	1800	7460	2790.63	5354.87	8.58576	122218	42838.9	531709
	12	1400	300	3600	1000	1000	1460	563.56	1086.2	6.99044	12882.1	13034.4	111747
	24	200	200	200	600	200	280	80	249.146	5.51804	8012.09	5979.51	114084
	AUC0-12h	3.17015e+06
	AUC12-24h	20894.2
	AUC0-24h	3.19104e+06
	AUClast--inf	1417.21
	AUC0-inf	3.19246e+06
	% extrapolated	0.000444122
	AUMC	2.92236e+06
	Vss	2867.36
	kel	0.1758	Manually enter slope from figure "Calculate kel" equation
	t1/2	3.94198
	r2 of slope	0.91	Manually enter R2 from Fig "calcualte kel'

## Sheet: table 1 spleen data
	Pharmacokinetic parameters
	BALB/c, qPCR analysis, PFU/mL spleen
	Primer: MCP_set 2
	Time (h)	Mouse#1	Mouse#2	Mouse#3	Mouse#4	Mouse#5	Mean	SEM	Geomean (pfu/ml)	ln [geomean]	AUC t2- t1	geomean*time	AUMC
	0	0	0	0	0	0	0		0	0	0	0	0
	0.25	376000000	198000000	197000000	119000000	244000000	226800000	4.23644e+07	2.11764e+08	19.171	2.64704e+07	5.29409e+07	6.61761e+06
	1	93100000	68600000	91200000	127000000	122000000	100380000	1.0778e+07	9.79685e+07	18.4002	1.1615e+08	9.79685e+07	5.6591e+07
	2	52900000	64400000	100000000	65800000	105000000	77620000	1.04309e+07	7.48775e+07	18.1314	8.6423e+07	1.49755e+08	1.23862e+08
	4	127000000	106000000	193000000	125000000	90600000	128320000	1.74889e+07	1.24091e+08	18.6365	1.98969e+08	4.96365e+08	6.4612e+08
	8	63700000	615000000	61600000	449000000	144000000	266660000	1.12445e+08	1.73237e+08	18.9702	5.94657e+08	1.3859e+09	3.76452e+09
	12	39100000	32300000	90000000	268000000	306000000	147080000	5.82964e+07	9.86042e+07	18.4066	5.43683e+08	1.18325e+09	5.13829e+09
	24	109000000	82700000	98000000	90300000	13000000	78600000	1.6967e+07	6.35562e+07	17.9674	9.72963e+08	1.52535e+09	1.62516e+10
	AUC0-12h	1.02267e+09
	AUC12-24h	1.51665e+09
	AUC0-24h	2.53931e+09
	AUClast--inf	1.12092e+09
	AUC0-inf	3.66023e+09
	% extrapolated	0.441427
	AUMC	7.2659e+10
	Vss	54.234
	kel	0.0567	Manually enter slope from figure "Calculate kel" equation
	t1/2	12.2222
	r2 of slope	0.8808	Manually enter R2 from Fig "calcualte kel'
	BALB/c, plaque assay, PFU/ml spleen
	Time (h)	Mouse#1	Mouse#2	Mouse#3	Mouse#4	Mouse#5	Mean	SEM	Geomean (pfu/ml)	ln [geomean]	AUC t2- t1	geomean*time	AUMC
	0	0	0	0		0	0		0	0	0	0	0
	0.25	942000000	467000000	268000000	167000000	553000000	479400000	1.34509e+08	4.04938e+08	19.8192	5.06173e+07	1.01235e+08	1.26543e+07
	1	170000000	193000000	226000000	326000000	500000000	283000000	6.04384e+07	2.60892e+08	19.3796	2.49686e+08	2.60892e+08	1.35797e+08
	2	140000000	178000000	220000000	200000000	128000000	173200000	1.7431e+07	1.69606e+08	18.949	2.15249e+08	3.39213e+08	3.00052e+08
	4	314000000	291000000	456000000	386000000	198000000	329000000	4.37081e+07	3.16671e+08	19.5734	4.86277e+08	1.26668e+09	1.6059e+09
	8	72500000	258000000	65900000	170000000	132000000	139680000	3.5309e+07	1.22567e+08	18.6242	8.78475e+08	9.80535e+08	4.49444e+09
	12	140000000	207000000	261000000	275000000	184000000	213400000	2.48528e+07	2.0729e+08	19.1496	6.59713e+08	2.48748e+09	6.93602e+09
	24	178000000	73200000	13800000	29300000	28800000	64620000	3.00349e+07	4.32727e+07	17.583	1.50337e+09	1.03854e+09	2.11561e+10
	AUC0-12h	1.88031e+09
	AUC12-24h	2.16309e+09
	AUC0-24h	4.04339e+09
	AUClast--inf	5.3956e+08
	AUC0-inf	4.58295e+09
	% extrapolated	0.133442
	AUMC	5.43181e+10
	Vss	25.8615
	kel	0.0802	Manually enter slope from figure "Calculate kel" equation
	t1/2	8.6409
	r2 of slope	0.7012	Manually enter R2 from Fig "calcualte kel'
	ICR, qPCR analysis, PFU/mL spleen
	Primer: MCP_set 2
	Time (h)	Mouse#1	Mouse#2	Mouse#3	Mouse#4	Mouse#5	Mean	SEM	Geomean (pfu/ml)	ln [geomean]	AUC t2- t1	geomean*time	AUMC
	0	0	0	0		0	0		0	0	0	0	0
	0.25	289000000	212000000	325000000	371000000	116000000	262600000	4.49406e+07	2.43551e+08	19.3108	3.04439e+07	6.08877e+07	7.61097e+06
	1	258000000	235000000	213000000	105000000	178000000	197800000	2.6686e+07	1.89032e+08	19.0574	1.62219e+08	1.89032e+08	9.37199e+07
	2	89600000	69800000	58500000	117000000	57200000	78420000	1.12579e+07	7.5471e+07	18.1393	1.32252e+08	1.50942e+08	1.69987e+08
	4	51900000	117000000	51300000	67200000	116000000	80680000	1.48994e+07	7.53459e+07	18.1376	1.50817e+08	3.01384e+08	4.52326e+08
	8	126000000	94400000	85000000	89900000	81500000	95360000	7.96546e+06	9.4175e+07	18.3607	3.39042e+08	7.534e+08	2.10957e+09
	12	91400000	63400000	94300000	44900000	62500000	71300000	9.40697e+06	6.87282e+07	18.0457	3.25806e+08	8.24738e+08	3.15628e+09
	24	15000000	15300000	26400000	51300000	30600000	27720000	6.64119e+06	2.48682e+07	17.0291	5.61578e+08	5.96838e+08	8.52945e+09
	AUC0-12h	8.14773e+08
	AUC12-24h	8.87385e+08
	AUC0-24h	1.70216e+09
	AUClast--inf	2.97467e+08
	AUC0-inf	1.99962e+09
	% extrapolated	0.174759
	AUMC	2.52164e+10
	Vss	63.0646
	kel	0.0836	Manually enter slope from figure "Calculate kel" equation
	t1/2	8.28947
	r2 of slope	0.998	Manually enter R2 from Fig "calcualte kel'
	ICR, plaque analysis, PFU/mL spleen
	Time (h)	Mouse#1	Mouse#2	Mouse#3	Mouse#4	Mouse#5	Mean	SEM	Geomean (pfu/ml)	ln [geomean]	AUC t2- t1	geomean*time	AUMC
	0	0	0	0	0	0	0		0	0	0	0	0
	0.25	380000000	170000000	659000000	339000000	86400000	326880000	9.89228e+07	2.62522e+08	19.3858	3.28153e+07	6.56306e+07	8.20382e+06
	1	250000000	121000000	408000000	113000000	73600000	193120000	6.13654e+07	1.59319e+08	18.8864	1.58191e+08	1.59319e+08	8.43562e+07
	2	48700000	65500000	57400000	73200000	87700000	66500000	6.68947e+06	6.51686e+07	17.9925	1.12244e+08	1.30337e+08	1.44828e+08
	4	52100000	94500000	52900000	59600000	65400000	64900000	7.78569e+06	6.32863e+07	17.9632	1.28455e+08	2.53145e+08	3.83483e+08
	8	38200000	48300000	27000000	51200000	34500000	39840000	4.45361e+06	3.88054e+07	17.4741	2.04184e+08	3.10444e+08	1.12718e+09
	12	30000000	41900000	61500000	21400000	27400000	36440000	7.09652e+06	3.3984e+07	17.3414	1.45579e+08	4.07808e+08	1.4365e+09
	24	4030000	3540000	9700000	3620000	5670000	5312000	1.16252e+06	4.9054e+06	15.4058	2.33337e+08	1.1773e+08	3.15323e+09
	AUC0-12h	6.35888e+08
	AUC12-24h	3.78916e+08
	AUC0-24h	1.0148e+09
	AUClast--inf	3.58844e+07
	AUC0-inf	1.05069e+09
	% extrapolated	0.0353609
	AUMC	7.46151e+09
	Vss	67.5895
	kel	0.1367	Manually enter slope from figure "Calculate kel" equation
	t1/2	5.0695
	r2 of slope	0.9661	Manually enter R2 from Fig "calcualte kel'
